# Supplementary material for: Impaired Plakophilin-2 in obesity breaks cell cycle dynamics to breed adipocyte senescence
Source: Nat Commun. 2023 Aug 22;14:5106. doi: 10.1038/s41467-023-40596-0 (PMC10444784; doi:10.1038/s41467-023-40596-0)
Supplement: Supplementary file 4 — Source Data [file 41467_2023_40596_MOESM4_ESM.xlsx]

## Sheet: Fig 1a-c
Figure 1a
	Biological replicates	PKP2		ADIPOQ		PLIN1		FASN
	SC fat cells	Mean	SEM	Mean	SEM	Mean	SEM	Mean	SEM
Day 0	n=4	0.000183125	5.04903e-05	---	---	---	---	0.0129574	0.000860739
Day 2	n=3	0.00028595	2.48061e-05	---	---	0.00134913	5.6717e-05	0.0347409	0.00148148
Day 7	n=3	0.0304214	0.00147536	0.89718	0.0642087	0.123316	0.0116036	0.135275	0.0229573
Day 14	n=6	0.103839	0.00414072	1.86561	0.0957743	0.203703	0.0207839	0.363393	0.0133141
	OM fat cells	Mean	SEM	Mean	SEM	Mean	SEM	Mean	SEM
Day 0	n=6	0.0070827	0.000429262	---	---	---	---	0.0106949	0.0003072
Day 2	n=3	0.0139344	0.000928228	---	---	0.00055935	1.23264e-05	0.0259913	0.00226637
Day 7	n=3	0.0280501	0.0013168	0.107151	0.0143167	0.024738	0.00164788	0.0363943	0.00168298
Day 14	n=6	0.0373499	0.00186329	0.352542	0.0352389	0.0722332	0.00482576	0.0607765	0.0049482
Two-sided t-Student (SC vs OM fat cells)
Day 0		1.29117e-06		---		---		0.0200263
Day 2		0.000124672		---		0.000168882		0.0319318
Day 7		0.296664		0.000275604		0.00109369		0.0126896
Day 14		4.4053e-08		3.90954e-08		0.000106677		1.15573e-09
Figure 1b
	Biological replicates	PKP2		ADIPOQ		PLIN1		FASN
	BMI<25 kg/m2	Mean	SEM	Mean	SEM	Mean	SEM	Mean	SEM
Day 0	n=4	0.00099395	0.000137328	---	---	0.0102394	0.000253073	0.0116907	0.00052144
Day 7	n=4	0.0114815	0.000166456	1.74416	0.0864353	0.125689	0.00524697	0.33057	0.00642139
Day 14	n=4	0.0400758	0.00101035	1.41947	0.0179643	0.177352	0.00683646	0.403713	0.0114082
	BMI>30 kg/m2	Mean	SEM	Mean	SEM	Mean	SEM	Mean	SEM
Day 0	n=4	0.00134877	0.000299686	---	---	0.0139592	0.000290561	0.0126987	0.00140138
Day 7	n=4	0.0041649	0.00090004	0.696286	0.0413066	0.0528185	0.00279925	0.152059	0.00565799
Day 14	n=4	0.0124968	0.00113396	0.627255	0.0289358	0.0798076	0.004256	0.175841	0.00855419
Two-sided t-Student (BMI>30 vs BMI<25 kg/m2)
Day 0		0.323129		---		7.07792e-05		0.525329
Day 7		0.000204364		3.4656e-05		1.79913e-05		7.90812e-07
Day 14		1.79567e-06		4.14036e-07		1.92362e-05		3.81267e-06
Figure 1c
	Biological replicates	PKP2		IL6		ADIPOQ		FASN
	SC fat cells	Mean	SEM	Mean	SEM	Mean	SEM	Mean	SEM
Day 0	n=4	0.000275	2.21736e-05	0.14188	0.0118053	---	---	0.00807682	0.000389885
Day 2	n=4	0.06739	0.00280775	0.0035125	0.000151733	1.67366	0.0688514	0.333908	0.0192323
Day 7	n=4	0.018845	0.00151057	0.154888	0.0212366	0.123262	0.0114933	0.170826	0.00576246
Day 14	n=4	0.0085025	0.000482414	0.300932	0.0198125	0.0511875	0.00846213	0.144199	0.00985576
Two-sided t-Student
MA vs PA		3.52136e-07		2.3281e-05		---		2.70692e-06
MA+MM vs MA		5.06593e-06		0.000383808		5.44682e-07		0.000186956
MA+MCM vs MA		8.34303e-07		5.50589e-06		4.00691e-07		0.000121122

## Sheet: Fig 1g
Figure 1g
	KD in 3T3-L1	PKP2
	Differentiation	Mean	SEM
Day 0	n=4	7.35231	0.647655
Day 4	n=4	8.18893	0.298163
Day 8	n=4	10.8026	0.456767
Two-sided t-Student
Day 4 vs 0		0.285106
Day 8 vs 0		0.00480375
Day 8 vs 4		0.00302642

## Sheet: Fig 1h-i
Figure 1h
	Differentiation	Pkp2
	sh-Scrambled	Mean	SEM
Day 0	n=4	0.0446254	0.00359877
Day 4	n=4	0.0949154	0.00992395
Day 8	n=4	0.13008	0.00746307
	sh-Pkp2	Mean	SEM
Day 0	n=4	0.0126997	0.000731435
Day 4	n=4	0.0202729	0.00265182
Day 8	n=4	0.0456575	0.00273559
Two-sided t-Student (sh-Scrambled)
Day 8 vs 0		4.85507e-05
Two-sided t-Student (sh-Pkp2 vs sh-Scrambled)
Day 0		0.000127922
Day 4		0.000345533
Day 8		4.10392e-05
Figure 1i
	Proliferation	kcells/well
	sh-Scrambled	Mean	SEM
Day 0	n=4	1	0.076261
Day 1	n=4	2.78788	0.469453
Day 2	n=4	15.6364	4.60945
Day 3	n=4	27.803	5.1876
Day 4	n=4	56.9697	1.69625
Day 5	n=4	57.1414	6.33333
	sh-Pkp2	Mean	SEM
Day 0	n=4	1	0.0517528
Day 1	n=4	1.64865	0.55014
Day 2	n=4	6.05405	1.07294
Day 3	n=4	11.8919	2.01347
Day 4	n=4	27.0946	2.56015
Day 5	n=4	35.0505	4.36899
Sidak's multiple comparisons test (sh-Pkp2 vs sh-Scrambled)					Two-way RM ANOVA
Day 0		>0,9999			Source of Variation	% of total variation	P value	P value summary	Significant?
Day 1		0.6671			Interaction	6856	<0.0001	****	Yes
Day 2		0.5576			Time	75.79	<0.0001	****	Yes
Day 3		0.2536			Genotype	10.13	0.0024	**	Yes
Day 4		0.0009			Subject	2442	0.0408	*	Yes
Day 5		0.1797

## Sheet: Fig 1j-m
Figure 1j-k
	KD in 3T3-L1	Red-oil (500 nm)
	sh-Scrambled	Mean	SEM
PA	n=4	0.106	0.00244949
MA	n=4	0.185667	0.000849837
	sh-Pkp2	Mean	SEM
PA	n=4	0.136333	0.000942809
MA	n=4	0.208	0.00294392
Two-sided t-Student (sh-Pkp2 vs sh-Scrambled)
PA		2.52411e-05
MA		0.000339837
Figure 1l-m
	KD in 3T3-L1	Pkp2 (% mean Ctrl)		Adipoq (% mean Ctrl)		Irs1 (% mean Ctrl)		Glut4 (% mean Ctrl)		Fasn (% mean Ctrl)		Plin1 (% mean Ctrl)		G0s2 (% mean Ctrl)		Pde3b (% mean Ctrl)		Acacb (% mean Ctrl)		Il6 (% mean Ctrl)
	sh-Scrambled	Mean	SEM	Mean	SEM	Mean	SEM	Mean	SEM	Mean	SEM	Mean	SEM	Mean	SEM	Mean	SEM	Mean	SEM	Mean	SEM
PA	n=4	100	6.3022	100	4.80963	100	10.9043	99.9975	4.7746	100	10.0642	100	7.63167	99.9975	8.51319	99.9975	10.9764	100	9.65465	100	3.84037
MA	n=4	100.002	3.51594	99.9975	8.50795	99.9975	4.06661	100	10.5965	100	17.8666	99.9975	4.28836	100.002	5.66122	100	8.98203	100	21.1701	99.9975	5.05123
	sh-Pkp2	Mean	SEM	Mean	SEM	Mean	SEM	Mean	SEM	Mean	SEM	Mean	SEM	Mean	SEM	Mean	SEM	Mean	SEM	Mean	SEM
PA	n=4	30.945	2.31328	198.78	17.8535	89.625	4.91989	166.065	11.9093	98.4075	3.15718	147.377	9.01773	118.682	7.83211	79.745	3.29977	84.2725	4.31534	64.7475	3.09367
MA	n=4	31.1075	0.815203	252.373	30.9112	191.157	15.2609	249.595	26.0206	172.84	23.6345	119.59	2.12589	169.035	10.2859	180.572	21.1494	419.7	57.6574	87.865	3.56667
Two-sided t-Student (sh-Pkp2 vs sh-Scrambled)
PA		4.92996e-05		0.00175734		0.419122		0.000918619		0.88494		0.00703511		0.157385		0.127656		0.187519		0.000377811
MA		1.33667e-06		0.00314994		0.00118078		0.00178747		0.0492191		0.00640485		0.00107242		0.0127247		0.00200499		0.0499238

## Sheet: Fig 2b-f
Figure 2b
	Humans	PKP2 gene expression (r.u.)
	SC fat samples	Mean	SD	[Min-Max]
NO	n=22	0.019687	0.021343	[0,000856-0,079110]
Baseline	n=18	0.003231	0.003588	[0,000160-0,012520]
Post-WL	n=18	0.023967	0.01828	[0,005524-0,065154]
Two-sided t-Student
Baseline vs NO (log10 values)		8.02061e-05
Paired t-Student
Post-WL vs Baseline (log10 values)		3.68612e-06
Figure 2d
	Humans	PKP2 gene expression (r.u.)
	SC fat samples	Mean	SD	[Min-Max]
NO+NGT (G1)	n=83	0.02176	0.025167	[0,000213-0,145592]
NO+IGT (G2)	n=9	0.008386	0.006732	[0,001230-0,018711]
OB+NGT (G3)	n=55	0.006641	0.007968	[0,000470-0,043586]
OB+IGT (G4)	n=34	0.006216	0.007591	[0,000160-0,029980]
One-way ANOVA (Tukey HSD post-hoc tests)
All		2.0779e-06
G2 vs G1		0.153271
G3 vs G1		1.8279e-05
G4 vs G3		0.999548
Figure 2f
	Humans	PKP2 gene expression (r.u.)
	OM fat samples	Mean	SD	[Min-Max]
NO+NGT (G1)	n=51	0.024478	0.024689	[0,000850-0,142595]
NO+IGT (G2)	n=8	0.013167	0.006534	[0,004613-0,020333]
OB+NGT (G3)	n=41	0.026646	0.022961	[0,001230-0,138700]
OB+IGT (G4)	n=29	0.027964	0.021902	[0,002560-0,107320]
One-way ANOVA (Tukey HSD post-hoc tests)
All		0.417749
G2 vs G1		0.19551
G3 vs G1		0.969092
G4 vs G3		0.995249

## Sheet: Fig 2c
Figure 2c
	Humans	PKP2 WB (r.u.)
	Protein	Mean	SEM
OM	n=9	0.819864	0.153997
SC	n=9	1	0.132828
SC Post-WL	n=9	2.24324	0.422345
Paired t-Student
OM vs SC		0.381283
SC Post-WL vs Baseline		0.0176964

## Sheet: Fig 2e-g
Figure 2e					Figure 2g
Sex	BMI	SC PKP2	SC LEP		Sex	BMI	OM PKP2	OM LEP		Spearman's Rho and p-value (bilateral)
Man	19.27	0.03901	0.20027		Man	19.27	0.00675	0.03492		SC PKP2 vs BMI (n=181)	-0.494444	2.30732e-12
Man	22	0.089	0.10882		Man	22	0.01964	0.00167		SC PKP2 vs LEP (n=119)	-0.515871	1.92217e-09
Man	22	0.01563	0.96594		Man	22	0.02256	0.25792		OM PKP2 vs BMI (n=129)	0.1302	0.146191
Man	22.03	0.03742	0.46976		Man	22.03	0.02062	0.12243		OM PKP2 vs LEP (n=77)	-0.354026	0.00158461
Man	23.8	0.08839	0.58642		Man	23.8	0.02418	0.07204
Man	24.7	0.006	0.02956		Man	24.7	0.0126	0.00534
Man	25.1	0.01618	0.16958		Man	25.22	0.00177	.
Man	25.23	0.00792	0.25882		Man	25.23	0.00592	0.21613
Man	25.35	0.06293	.		Man	25.35	0.02272	0.0069
Man	25.72	0.00345	0.79554		Man	25.72	0.02401	0.14968
Man	26	0.05555	0.52851		Man	26	0.02592	0.37893
Man	26.63	0.02435	0.30145		Man	26.63	0.05441	0.05329
Man	27.1	0.01226	0.82932		Man	27.1	0.02336	0.41323
Man	27.38	0.00315	0.54715		Man	28.06	0.00979	0.32221
Man	28.69	0.00739	0.46652		Man	28.5	0.00724	0.23005
Man	29	0.0101	0.64647		Man	28.69	0.00155	0.19615
Man	29.1	0.00622	0.61557		Man	29	0.02033	.
Man	29.9	0.01458	0.23537		Man	29.1	0.01698	0.25261
Man	30	0.0006	0.44751		Man	29.85	0.0272	0.07032
Man	30.78	0.00969	.		Man	30	0.00267	0.35355
Man	33	0.00867	.		Man	31.6	0.04704	.
Man	35.6	0.01499	0.29321		Man	33	0.02105	.
Man	36.1	0.04359	0.42928		Man	34	0.00388	.
Man	37.04	0.00385	1.59944		Man	37.04	0.02401	0.37567
Man	39.76	0.01176	.		Man	39.76	0.04328	0.21852
Man	41.3	0.00617	.		Man	41.07	0.02076	.
Man	41.59	0.0009	0.63288		Man	41.3	0.02778	.
Man	42.28	0.02664	.		Man	42.28	0.00936	.
Man	44.5	0.00407	1.20581		Man	45.8	0.00798	0.13145
Man	45.6	0.01296	.		Man	48.22	0.05403	.
Man	45.8	0.00383	0.82836		Man	48.3	0.04328	0.40721
Man	45.8	0.00755	.		Man	49.6	0.01618	0.13774
Man	47.7	0.00787	0.84675		Man	50	0.02469	.
Man	48.22	0.0153	.		Man	50.1	0.04011	0.11111
Man	48.8	0.01152	0.79651		Man	51.9	0.02179	0.23342
Man	49.6	0.00592	0.59843		Man	58.91	0.02936	.
Man	50	0.01045	.		Woman	17.6	0.03349	0.06606
Woman	17.6	0.14559	0.10439		Woman	17.8	0.01314	0.02797
Woman	19.2	0.05517	0.6552		Woman	19.2	0.02664	0.06293
Woman	19.26	0.02469	.		Woman	20.03	0.05672	0.05479
Woman	19.78	0.07911	.		Woman	20.1	0.01845	0.28717
Woman	19.94	0.0272	.		Woman	20.94	0.00936	0.25
Woman	20.1	0.0342	0.18557		Woman	21.2	0.01488	0.14161
Woman	20.94	0.02033	.		Woman	21.2	0.0359	0.03874
Woman	21.1	0.05441	0.09672		Woman	21.5	0.00643	0.45063
Woman	21.2	0.02194	0.06381		Woman	22.04	0.03125	0.12948
Woman	21.2	0.04803	0.49655		Woman	22.2	0.02225	0.12587
Woman	21.5	0.01209	0.51763		Woman	22.35	0.00132	0.32086
Woman	22.04	0.00617	1.23019		Woman	22.7	0.03396	0.07966
Woman	22.2	0.00955	0.68302		Woman	22.8	0.01458	0.25174
Woman	22.27	0.0091	.		Woman	22.83	0.0043	0.17076
Woman	22.35	0.00107	0.53589		Woman	23.2	0.0191	0.74226
Woman	22.36	0.0261	.		Woman	23.42	0.0842	.
Woman	22.66	0.02435	.		Woman	23.71	0.04239	0.02896
Woman	22.7	0.05256	0.11111		Woman	24.34	0.01458	0.1421
Woman	22.8	0.01438	0.88884		Woman	24.8	0.00085	.
Woman	22.8	0.06515	0.13305		Woman	25.16	0.01038	0.07662
Woman	22.83	0.02019	0.12243		Woman	25.2	0.02574	0.10658
Woman	22.9	0.02418	0.12328		Woman	25.51	0.02452	0.26095
Woman	23.07	0.00749	.		Woman	25.6	0.00461	0.52123
Woman	23.1	0.00338	0.68302		Woman	25.63	0.01663	.
Woman	23.1	0.02702	0.09944		Woman	26.2	0.08077	0.09408
Woman	23.31	0.07381	.		Woman	26.44	0.00982	.
Woman	23.42	0.02164	0.17039		Woman	27.11	0.02469	0.10402
Woman	23.59	0.0106	.		Woman	27.39	0.04803	0.24486
Woman	23.71	0.01606	0.28322		Woman	27.56	0.0191	0.22221
Woman	23.81	0.00086	.		Woman	27.6	0.01552	0.36857
Woman	23.83	0.01031	0.15932		Woman	27.64	0.00744	0.2919
Woman	23.85	0.00105	0.44751		Woman	27.9	0.00399	0.38422
Woman	23.94	0.02683	.		Woman	28.67	0.03326	0.03691
Woman	24.34	0.00154	.		Woman	28.8	0.1426	0.01807
Woman	24.34	0.00252	0.46009		Woman	29	0.02033	0.24656
Woman	24.43	0.00021	0.25882		Woman	29.6	0.0022	0.66434
Woman	24.44	0.00427	.		Woman	29.6	0.00675	0.36349
Woman	24.65	0.01807	.		Woman	29.79	0.00739	.
Woman	24.8	0.00891	0.39777		Woman	29.9	0.01858	0.39229
Woman	24.8	0.00136	0.71203		Woman	31.97	0.03349	0.27983
Woman	24.81	0.03955	.		Woman	31.97	0.1387	0.19659
Woman	24.86	0.01458	.		Woman	33.44	0.04152	.
Woman	25.2	0.01897	0.18881		Woman	34.4	0.01408	0.26425
Woman	25.51	0.00352	0.70485		Woman	35.2	0.01003	0.21474
Woman	25.6	0.01871	0.76578		Woman	37.4	0.02149	0.11
Woman	25.63	0.00622	.		Woman	37.4	0.02452	0.22149
Woman	25.89	0.00071	.		Woman	38.1	0.00962	.
Woman	26.2	0.02702	1.04247		Woman	38.5	0.02797	0.55134
Woman	26.9	0.00254	.		Woman	39.39	0.0101	0.43849
Woman	27	0.01176	1.15602		Woman	39.67	0.00362	.
Woman	27.12	0.0091	0.55478		Woman	40	0.00534	.
Woman	27.24	0.0016	.		Woman	40.1	0.05042	.
Woman	27.49	0.00359	.		Woman	41.7	0.02836	.
Woman	27.56	0.01332	0.52123		Woman	41.73	0.01722	.
Woman	27.6	0.00749	0.66434		Woman	42	0.00178	.
Woman	27.64	0.00263	0.87694		Woman	42.06	0.06164	.
Woman	27.9	0.01937	1.18921		Woman	42.8	0.03794	.
Woman	28.08	0.00176	0.82128		Woman	42.93	0.01978	.
Woman	28.15	0.01509	.		Woman	43	0.02076	0.48674
Woman	28.4	0.00552	0.16724		Woman	43.15	0.01897	.
Woman	28.42	0.00803	.		Woman	43.4	0.01428	.
Woman	28.49	0.0018	.		Woman	43.8	0.04972	0.25139
Woman	28.67	0.03467	0.17678		Woman	44	0.03516	.
Woman	28.67	0.00254	.		Woman	44.15	0.01201	0.33096
Woman	28.8	0.00744	0.82932		Woman	45	0.01992	0.12932
Woman	28.83	0.00123	.		Woman	45.2	0.10732	.
Woman	29	0.00131	0.68066		Woman	45.2	0.02702	.
Woman	29.34	0.02896	0.12158		Woman	45.2	0.01951	.
Woman	29.42	0.00809	0.72196		Woman	45.3	0.01476	0.13893
Woman	29.6	0.01003	0.76844		Woman	45.7	0.0171	.
Woman	29.9	0.00545	0.84382		Woman	45.7	0.06337	.
Woman	29.9	0.02091	0.36349		Woman	45.9	0.01226	.
Woman	29.9	0.01323	0.37371		Woman	46.11	0.04299	0.30162
Woman	31.62	0.02336	0.22221		Woman	46.3	0.04904	.
Woman	31.85	0.00826	.		Woman	46.9	0.02005	.
Woman	31.97	0.0015	0.92477		Woman	47	0.03467	.
Woman	33.2	0.00592	0.78458		Woman	47.3	0.02856	.
Woman	34.4	0.00175	0.86187		Woman	47.7	0.0272	.
Woman	35.2	0.00242	0.88329		Woman	47.7	0.00123	0.42632
Woman	35.65	0.00617	.		Woman	47.84	0.02797	.
Woman	37.1	0.01067	0.92019		Woman	48	0.04299	.
Woman	37.18	0.00049	1.10191		Woman	48	0.01833	.
Woman	37.4	0.00223	.		Woman	49.1	0.00256	.
Woman	37.4	0.00215	0.53961		Woman	51.5	0.03235	0.38156
Woman	37.6	0.01389	0.20877		Woman	52	0.00402	.
Woman	38.77	0.02574	0.16267		Woman	53.86	0.01082	.
Woman	38.8	0.00214	0.92019		Woman	55.2	0.02288	.
Woman	39	0.01252	0.88315		Woman	55.55	0.00904	0.44774
Woman	39.19	0.00256	0.755		Woman	55.8	0.03019	.
Woman	39.39	0.00223	0.76608
Woman	40	0.00254	0.95418
Woman	40.1	0.00215	1.15669
Woman	40.58	0.01024	0.40053
Woman	40.7	0.00364	0.4686
Woman	41.4	0.00231	1.47427
Woman	41.7	0.00375	1
Woman	42	0.00215	0.42045
Woman	42.05	0.00047	0.70222
Woman	42.5	0.00105	0.38085
Woman	42.58	0.00081	0.92659
Woman	42.8	0.00099	2.67586
Woman	42.93	0.00739	1.25654
Woman	43.15	0.00212	0.86873
Woman	43.4	0.00352	0.58649
Woman	43.44	0.00102	0.56534
Woman	43.66	0.01252	0.68302
Woman	43.77	0.00481	1.36651
Woman	43.8	0.00468	.
Woman	44	0.00016	1.20581
Woman	44.15	0.00067	0.64618
Woman	44.15	0.00176	0.7553
Woman	44.2	0.00215	1.10191
Woman	45	0.00803	.
Woman	45.2	0.00385	.
Woman	45.3	0.00091	.
Woman	45.7	0.00891	.
Woman	45.7	0.00103	1.66032
Woman	45.9	0.00396	.
Woman	46.11	0.00229	0.71091
Woman	46.2	0.00592	.
Woman	46.2	0.00251	.
Woman	46.3	0.00643	.
Woman	46.67	0.0038	1.17283
Woman	46.9	0.00197	.
Woman	47	0.00388	1.54756
Woman	47.1	0.01024	.
Woman	47.3	0.0022	.
Woman	47.7	0.03373	0.05403
Woman	47.75	0.00107	1.89212
Woman	47.84	0.00069	.
Woman	48	0.003	0.93037
Woman	48	0.00215	0.92659
Woman	48.01	0.00212	1.38196
Woman	51.5	0.00154	.
Woman	52.43	0.00051	.
Woman	52.7	0.00694	.
Woman	53.86	0.00271	.
Woman	55.2	0.00098	.
Woman	55.24	0.00124	0.54337
Woman	55.55	0.00306	0.68915
Woman	56.3	0.00849	.

## Sheet: Fig 2i
Figure 2i
	Isolated fat cells	PKP2
	Samples	Mean	SEM
SC SVC	n=9	0.00263801	0.000728413
SC MA	n=9	0.00408649	0.00100936
OM SVC	n=18	0.0379361	0.00618325
OM MA	n=18	0.00373316	0.0010411
Two-sided t-Student
SC SVC vs SC MA		0.261616
OM SVC vs SC SVC		0.000507876
OM SVC vs OM MA		4.40631e-06

## Sheet: Fig 3b
Figure 3b
	KD in human adipocytes	PKP2
	WB	Mean	SEM
si-NTC	n=3	1	0.0544347
si-PKP2 (72h)	n=3	0.791	0.0707433
sh-PKP2 (6d)	n=3	0.0525562	0.0121322
Two-sided t-Student
si-PKP2 vs si-NTC		0.0455251
sh-PKP2 vs si-NTC		5.81119e-05

## Sheet: Fig 5c 
Figure 5c
		Genes	Pparg		Srebp1		Adipoq		Plin1		Pkp2
		Specimens	Mean	SEM	Mean	SEM	Mean	SEM	Mean	SEM	Mean	SEM
Bulk AT	WT	n=4	0.0159668	0.00298546	0.0286374	0.00259946	3.86983	0.639178	0.494722	0.203689	0.000718872	0.000156035
	Pkp2 Het	n=5	0.0165917	0.00188039	0.0319666	0.00816446	2.79173	0.415525	0.508282	0.0983471	0.000274916	8.47024e-05
SVC	WT	n=4	0.0171194	0.000847502	0.000234635	3.91671e-05	0.0135129	0.00162661	0.00679322	0.00223708	0.000161585	3.86731e-05
	Pkp2 Het	n=5	0.0242079	0.00310919	0.000246485	5.92696e-05	0.0194439	0.00768368	0.0120634	0.00521194	9.84862e-05	1.25316e-05
MA	WT	n=4	0.0116108	0.00185385	0.00717332	0.00284499	1.84558	0.690262	1.06508	0.376987	0.00257067	0.0011587
	Pkp2 Het	n=5	0.0144692	0.00163094	0.00992272	0.000984773	2.5094	0.474973	1.75103	0.283964	0.0015546	0.000612743
Two-sided t-Student (Pkp2 Het vs WT)
AT			0.771876		0.969166		0.219276		0.646748		0.0455815
SVC			0.0752114		0.830837		0.85948		0.40428		0.139255
MA			0.282521		0.195879		0.296489		0.152218		0.619783
		Genes	Lmnb1		Prc1		Pbk		Bub1		mKi67		Top2a		Plk4		Dlgap5		Cdk1		Ccnb2		Aurka
		Specimens	Mean	SEM	Mean	SEM	Mean	SEM	Mean	SEM	Mean	SEM	Mean	SEM	Mean	SEM	Mean	SEM	Mean	SEM	Mean	SEM	Mean	SEM
Bulk AT	WT	n=4	0.00939484	0.00181759	0.0437397	0.0109925	0.00129822	0.000725977	0.00532474	0.00102455	0.065044	0.00621314	0.0547724	0.0153713	0.00929648	0.00534331	0.0149862	0.00182262	0.00539604	0.00112195	0.00508343	0.00132926	0.0116541	0.00225649
	Pkp2 Het	n=5	0.00743356	0.00139363	0.0121681	0.00218918	0.00114431	0.000356851	0.00221583	0.000443632	0.0239468	0.00424028	0.0321473	0.00609153	0.0054045	0.000865844	0.00590814	0.000628703	0.00523671	0.00182492	0.00551678	0.00173337	0.00793644	0.000912102
SVC	WT	n=4	0.0211975	0.00124316	0.00807419	0.00274475	0.00164437	0.000248927	0.000980232	0.000267923	0.0128402	0.0034277	0.0145857	0.00255987	0.00451115	0.00107909	0.00184331	0.000549559	0.00239762	0.000730486	0.00281253	0.00066404	0.00441704	0.000790382
	Pkp2 Het	n=5	0.0294538	0.00767465	0.00436468	0.00090245	0.000883533	9.31988e-05	0.00100308	0.000335355	0.0128245	0.00352363	0.0175085	0.00500603	0.00568549	0.00114468	0.00234502	0.000603503	0.00256811	0.000506416	0.0032688	0.00116521	0.00566937	0.0012848
MA	WT	n=4	0.00886508	0.00334101	0.00349146	0.00176919	0.00122957	0.000355724	0.000632283	0.000379173	0.0098291	0.00561561	0.00940151	0.00455195	0.00860985	0.00493146	0.00100228	0.000402779	0.00509586	0.00254835	0.00256799	0.00116529	0.00404096	0.000905663
	Pkp2 Het	n=5	0.00376992	0.00114678	0.000826993	0.000325893	0.000763521	0.000238074	0.00017752	0.000102322	0.00231846	0.000641785	0.00252018	0.000862991	0.00296159	0.000428309	0.000217555	7.83424e-05	0.00109405	0.000173338	0.00111853	0.000463828	0.00168332	0.000424154
Two-sided t-Student (Pkp2 Het vs WT)
AT			0.401163		0.002981		0.475858		0.0227454		0.00138351		0.222542		0.73425		0.000804823		0.608762		0.946214		0.136489
SVC			0.574992		0.269111		0.0174194		0.83386		0.903422		0.870823		0.512114		0.567354		0.766656		0.959038		0.601222
MA			0.11548		0.0480858		0.287365		0.110153		0.211892		0.0601226		0.283031		0.0323739		0.138655		0.179149		0.0320161

[truncated: 11 more sheets: Fig 5d, Fig 5f, Fig 6b-c-j, Fig 6d-e-g-h-i, Fig 6f, Fig 6k, Fig S1a-c, Fig S1g, Fig S1h-i, Fig S2b-d, Fig S2f-j]
